# Supplementary material for: Effects of silver-graphene oxide on seed germination and early growth of crop species
Source: PeerJ. 2020 Jan 27;8:e8387. doi: 10.7717/peerj.8387 (PMC6991133; doi:10.7717/peerj.8387)
Supplement: Supplemental Information 1 — The raw data named “% germination” shows percentage of germination had no significant difference. The raw data named “root shoot” shows the growth of seedlings treated with Ag-GO. The file named “hydrogen peroxide” displays the amount of hydrogen peroxide in seedlings treated with Ag-GO. The last file named “Ag accumulation” presents the uptake of Ag in seedlings from Ag-GO. [file peerj-08-8387-s001.zip]

Archive with 4 entries (4 files):
- % Germination.xlsx
- Ag accumulation.xlsx
- hydrogen peroxide.xlsx
- Root and shoot growth.xlsx
