# Supplementary material for: Effects of silver-graphene oxide on seed germination and early growth of crop species
Source: PeerJ. 2020 Jan 27;8:e8387. doi: 10.7717/peerj.8387 (PMC6991133; doi:10.7717/peerj.8387)
Supplement: Supplemental Information 1 — The raw data named “% germination” shows percentage of germination had no significant difference. The raw data named “root shoot” shows the growth of seedlings treated with Ag-GO. The file named “hydrogen peroxide” displays the amount of hydrogen peroxide in seedlings treated with Ag-GO. The last file named “Ag accumulation” presents the uptake of Ag in seedlings from Ag-GO. [file peerj-08-8387-s001.zip › % Germination.xlsx]

## Sheet: radish % germination  
					germinated seeds
	Radish	treatment concentration	petri rep.	total # of seed	Day 2	Day 4	Day7
		0	1	10	10	10	10
		0	2	10	8	10	10
		0	3	10	6	8	10
		0	4	10	8	10	10
		Ag-GO 0.2	1	7	7	7	7
		Ag-GO 0.2	2	8	7	8	8
		Ag-GO 0.2	3	10	8	9	10
		Ag-GO 0.2	4	10	10	10	10
		Ag-GO 0.4	1	8	7	8	8
		Ag-GO 0.4	2	7	6	6	6
		Ag-GO 0.4	3	8	8	8	8
		Ag-GO 0.4	4	8	7	7	7
		Ag-GO 0.8	1	10	9	10	10
		Ag-GO 0.8	2	10	6	8	10
		Ag-GO 0.8	3	10	7	9	10
		Ag-GO 0.8	4	10	8	10	10
		Ag-GO 1.6	1	10	10	10	10
		Ag- GO 1.6	2	10	9	10	10
		Ag-GO 1.6	3	10	7	10	10
		Ag-GO 1.6	4	10	8	10	10
		Ag1.6	1	10	8	9	10
		Ag1.6	2	10	8	10	10
		Ag1.6	3	9	9	9	9
		Ag1.6	4	9	7	9	9
		GO1.6	1	9	9	9	9
		GO1.6	2	9	9	9	9
		GO1.6	3	8	8	8	8
		GO1.6	4	8	8	8	8

## Sheet: alfalfa % germination  
					germinated seeds
	alfalfa	treatment concentration	petri rep.	total # of seed	Day 2	Day 4	Day7
		0	1	10	10	10	10
		0	2	10	10	10	10
		0	3	10	10	10	10
		0	4	10	10	10	10
		Ag-GO 0.2	1	10	8	10	10
		Ag-GO 0.2	2	10	10	10	10
		Ag-GO 0.2	3	10	8	10	10
		Ag-GO 0.2	4	10	7	10	10
		Ag-GO 0.4	1	9	6	9	9
		Ag-GO 0.4	2	10	5	10	10
		Ag-GO 0.4	3	9	9	9	9
		Ag-GO 0.4	4	10	10	10	10
		Ag-GO 0.8	1	10	9	10	10
		Ag-GO 0.8	2	10	8	10	10
		Ag-GO 0.8	3	10	9	10	10
		Ag-GO 0.8	4	10	10	10	10
		Ag-GO 1.6	1	10	10	10	10
		Ag- GO 1.6	2	10	9	10	10
		Ag-GO 1.6	3	10	8	10	10
		Ag-GO 1.6	4	10	9	10	10
		Ag1.6	1	10	10	10	10
		Ag1.6	2	10	9	10	10
		Ag1.6	3	10	8	10	10
		Ag1.6	4	10	10	10	10
		GO1.6	1	10	10	10	10
		GO1.6	2	10	10	10	10
		GO1.6	3	10	10	10	10
		GO1.6	4	10	10	10	10

## Sheet: cucumber % germination 
					germinated seeds
	Cucumber	treatment concentration	petri rep.	total # of seed	Day 2	Day 4	Day7
		0	1	10	10	10	10
		0	2	10	10	10	10
		0	3	10	10	10	10
		0	4	10	10	10	10
		Ag-GO 0.2	1	10	10	10	10
		Ag-GO 0.2	2	10	10	10	10
		Ag-GO 0.2	3	10	10	10	10
		Ag-GO 0.2	4	10	10	10	10
		Ag-GO 0.4	1	9	8	9	9
		Ag-GO 0.4	2	10	10	10	10
		Ag-GO 0.4	3	9	9	9	9
		Ag-GO 0.4	4	10	10	10	10
		Ag-GO 0.8	1	10	10	10	10
		Ag-GO 0.8	2	10	10	10	10
		Ag-GO 0.8	3	10	10	10	10
		Ag-GO 0.8	4	10	10	10	10
		Ag-GO 1.6	1	10	10	10	10
		Ag- GO 1.6	2	10	10	10	10
		Ag-GO 1.6	3	10	10	10	10
		Ag-GO 1.6	4	10	10	10	10
		Ag1.6	1	10	10	10	10
		Ag1.6	2	10	10	10	10
		Ag1.6	3	10	10	10	10
		Ag1.6	4	10	10	10	10
		GO1.6	1	10	10	10	10
		GO1.6	2	10	10	10	10
		GO1.6	3	10	10	10	10
		GO1.6	4	10	10	10	10
