# Supplementary material for: Effects of silver-graphene oxide on seed germination and early growth of crop species
Source: PeerJ. 2020 Jan 27;8:e8387. doi: 10.7717/peerj.8387 (PMC6991133; doi:10.7717/peerj.8387)
Supplement: Supplemental Information 1 — The raw data named “% germination” shows percentage of germination had no significant difference. The raw data named “root shoot” shows the growth of seedlings treated with Ag-GO. The file named “hydrogen peroxide” displays the amount of hydrogen peroxide in seedlings treated with Ag-GO. The last file named “Ag accumulation” presents the uptake of Ag in seedlings from Ag-GO. [file peerj-08-8387-s001.zip › Ag accumulation.xlsx]

## Sheet: cucumber
Cucumber	Rep.	treated conc.	ng/mg F.W.
	1	Ag-GO 0.2	3.28146
	2	Ag-GO 0.2	2.6342
	3	Ag-GO 0.2	3.76667
	4	Ag-GO 0.2	2.8243
	1	Ag-GO 0.4	5.8273
	2	Ag-GO 0.4	3.48686
	3	Ag-GO 0.4	4.69362
	4	Ag-GO 0.4	4.21271
	1	Ag-GO 0.8	7.0099
	2	Ag-GO 0.8	7.1134
	3	Ag-GO 0.8	9.27179
	4	Ag-GO 0.8	.
	1	Ag-GO 1.6	14.3066
	2	Ag-GO 1.6	10.6816
	3	Ag-GO 1.6	12.2063
	4	Ag-GO 1.6	12.4651
	1	Ag NPs 1.6	11.5711
	2	Ag NPs 1.6	11.3057
	3	Ag NPs 1.6	10.8879
	4	Ag NPs 1.6	17.3214

## Sheet: radish
Radish	Rep.	treated conc.	ng/mg F.W.
	1	Ag-GO 0.2	11.1361
	2	Ag-GO 0.2	29.6998
	3	Ag-GO 0.2	11.0936
	4	Ag-GO 0.2	16.2027
	1	Ag-GO 0.4	23.2812
	2	Ag-GO 0.4	37.0022
	3	Ag-GO 0.4	25.2699
	4	Ag-GO 0.4	17.0175
	1	Ag-GO 0.8	24.5644
	2	Ag-GO 0.8	31.646
	3	Ag-GO 0.8	29.3251
	4	Ag-GO 0.8	43.2668
	1	Ag-GO 1.6	46.4425
	2	Ag-GO 1.6	39.7626
	3	Ag-GO 1.6	43.5813
	4	Ag-GO 1.6	44.5387
	1	Ag NPs 1.6	25.8082
	2	Ag NPs 1.6	28.3319
	3	Ag NPs 1.6	15.6931
	4	Ag NPs 1.6	31.0476

## Sheet: alfalfa
Alfalfa	Rep.	treated conc.	ng/mg F.W.
	1	Ag-GO 0.2	31.5818
	2	Ag-GO 0.2	19.4676
	3	Ag-GO 0.2	37.9042
	4	Ag-GO 0.2	27.0109
	1	Ag-GO 0.4	38.875
	2	Ag-GO 0.4	28.6833
	3	Ag-GO 0.4	23.7526
	4	Ag-GO 0.4	35.1098
	1	Ag-GO 0.8	33.4603
	2	Ag-GO 0.8	54.2899
	3	Ag-GO 0.8	46.8621
	4	Ag-GO 0.8	42.1311
	1	Ag-GO 1.6	70.7869
	2	Ag-GO 1.6	112.408
	3	Ag-GO 1.6	116.511
	4	Ag-GO 1.6	75.8182
	1	Ag NPs 1.6	38.1724
	2	Ag NPs 1.6	36.5079
	3	Ag NPs 1.6	50.1132
	4	Ag NPs 1.6	25.6667
