# Supplementary material for: Effects of silver-graphene oxide on seed germination and early growth of crop species
Source: PeerJ. 2020 Jan 27;8:e8387. doi: 10.7717/peerj.8387 (PMC6991133; doi:10.7717/peerj.8387)
Supplement: Supplemental Information 1 — The raw data named “% germination” shows percentage of germination had no significant difference. The raw data named “root shoot” shows the growth of seedlings treated with Ag-GO. The file named “hydrogen peroxide” displays the amount of hydrogen peroxide in seedlings treated with Ag-GO. The last file named “Ag accumulation” presents the uptake of Ag in seedlings from Ag-GO. [file peerj-08-8387-s001.zip › hydrogen peroxide.xlsx]

## Sheet: Cucumber
Cucumber	rep.	treated conc.	nmol/F.W.
	1	0	172.944
	2	0	133.568
	3	0	135.6
	4	0	161.184
	1	Ag-GO 0.2	170.944
	2	Ag-GO 0.2	124.016
	3	Ag-GO 0.2	145.504
	4	Ag-GO 0.2	166.96
	1	Ag-GO 0.4	196.992
	2	Ag-GO 0.4	135.072
	3	Ag-GO 0.4	138.72
	4	Ag-GO 0.4	201.28
	1	Ag-GO 0.8	134.608
	2	Ag-GO 0.8	149.216
	3	Ag-GO 0.8	175.232
	4	Ag-GO 0.8	193.28
	1	Ag-GO 1.6	163.6
	2	Ag-GO 1.6	159.2
	3	Ag-GO 1.6	220.64
	4	Ag-GO 1.6	209.488
	1	Ag NPs 1.6	170.592
	2	Ag NPs 1.6	255.824
	3	Ag NPs 1.6	187.296
	4	Ag NPs 1.6	207.92
	1	GO 1.6	165.872
	2	GO 1.6	158.704
	3	GO 1.6	164.192
	4	GO 1.6	132.88

## Sheet: Radish
Radish	rep.	treated conc.	nmol/F.W.
	1	0	234.24
	2	0	226.48
	3	0	187.24
	4	0	206.3
	1	Ag-GO 0.2	282.54
	2	Ag-GO 0.2	373.78
	3	Ag-GO 0.2	306.64
	4	Ag-GO 0.2	303.3
	1	Ag-GO 0.4	304.24
	2	Ag-GO 0.4	276.24
	3	Ag-GO 0.4	295.96
	4	Ag-GO 0.4	292.74
	1	Ag-GO 0.8	330.42
	2	Ag-GO 0.8	329.48
	3	Ag-GO 0.8	388.48
	4	Ag-GO 0.8	350.84
	1	Ag-GO 1.6	303.2
	2	Ag-GO 1.6	335.56
	3	Ag-GO 1.6	315.28
	4	Ag-GO 1.6	303.82
	1	Ag NPs 1.6	276
	2	Ag NPs 1.6	248.54
	3	Ag NPs 1.6	257.18
	4	Ag NPs 1.6	277.48
	1	GO 1.6	209.52
	2	GO 1.6	225.24
	3	GO 1.6	184
	4	GO 1.6	212.28

## Sheet: Alfalfa
Alfalfa	rep.	treated conc.	nmol/F.W.
	1	0	461.36
	2	0	562.06
	3	0	605.82
	4	0	539.42
	1	Ag-GO 0.2	685.66
	2	Ag-GO 0.2	714.16
	3	Ag-GO 0.2	560.82
	4	Ag-GO 0.2	808.14
	1	Ag-GO 0.4	1021.32
	2	Ag-GO 0.4	911.18
	3	Ag-GO 0.4	1189.6
	4	Ag-GO 0.4	971.56
	1	Ag-GO 0.8	1206.66
	2	Ag-GO 0.8	1189.12
	3	Ag-GO 0.8	1031.9
	4	Ag-GO 0.8	998.7
	1	Ag-GO 1.6	1294.66
	2	Ag-GO 1.6	1181.18
	3	Ag-GO 1.6	1235.64
	4	Ag-GO 1.6	1368.04
	1	Ag NPs 1.6	1246.82
	2	Ag NPs 1.6	980.56
	3	Ag NPs 1.6	1057.22
	4	Ag NPs 1.6	1276.8
	1	GO 1.6	1887.04
	2	GO 1.6	1701.87
	3	GO 1.6	1814.72
	4	GO 1.6	1774.05
