# Supplementary material for: Effects of silver-graphene oxide on seed germination and early growth of crop species
Source: PeerJ. 2020 Jan 27;8:e8387. doi: 10.7717/peerj.8387 (PMC6991133; doi:10.7717/peerj.8387)
Supplement: Supplemental Information 1 — The raw data named “% germination” shows percentage of germination had no significant difference. The raw data named “root shoot” shows the growth of seedlings treated with Ag-GO. The file named “hydrogen peroxide” displays the amount of hydrogen peroxide in seedlings treated with Ag-GO. The last file named “Ag accumulation” presents the uptake of Ag in seedlings from Ag-GO. [file peerj-08-8387-s001.zip › Root and shoot growth.xlsx]

## Sheet: cucumber
Cucumber	Rep.	treated conc.	shoot (cm)	root (cm)
	1	0	8.02	5.42
	2	0	8.01	5.58
	3	0	8.45	5.63
	4	0	7.01	4.59
	1	Ag-GO 0.2	7.94	6.1
	2	Ag-GO 0.2	6.78	4.52
	3	Ag-GO 0.2	7.15	6.7
	4	Ag-GO 0.2	6.91	5.04
	1	Ag-GO 0.4	6.54444	6.43333
	2	Ag-GO 0.4	7.19	6.01
	3	Ag-GO 0.4	7.75556	6.06667
	4	Ag-GO 0.4	6.9	6.27
	1	Ag-GO 0.8	6.99	5.08
	2	Ag-GO 0.8	6.94	5.18
	3	Ag-GO 0.8	6.59	5.56
	4	Ag-GO 0.8	6.09	4.86
	1	Ag-GO 1.6	7.45	4.94
	2	Ag-GO 1.6	7.34	5.38
	3	Ag-GO 1.6	6.94	5.08
	4	Ag-GO 1.6	7.93	5.04
	1	Ag NPs 1.6	7.07	5.73
	2	Ag NPs 1.6	5.39	6.19
	3	Ag NPs 1.6	7.72	5.67
	4	Ag NPs 1.6	7.89	5.93
	1	GO 1.6	6.77778	2.48889
	2	GO 1.6	7.19	2.61
	3	GO 1.6	6.07	2.37
	4	GO 1.6	6.88	2.55

## Sheet: radish
Radish	Rep.	treated conc.	shoot (cm)	root (cm)
	1	0	5.89	2.56
	2	0	4.4	2.22
	3	0	5.37	3.32
	4	0	4.71	2.51
	1	Ag-GO 0.2	7.98571	3.38571
	2	Ag-GO 0.2	7.45	3.7125
	3	Ag-GO 0.2	6.74	3.73
	4	Ag-GO 0.2	5.8	4.52
	1	Ag-GO 0.4	7.9125	2.7375
	2	Ag-GO 0.4	6.61	3.93
	3	Ag-GO 0.4	6.05	3.875
	4	Ag-GO 0.4	7.14444	4.37778
	1	Ag-GO 0.8	7.87778	3.41111
	2	Ag-GO 0.8	7.32222	2.63333
	3	Ag-GO 0.8	7.475	3.3
	4	Ag-GO 0.8	8.475	3.6875
	1	Ag-GO 1.6	7.75	3.5
	2	Ag-GO 1.6	7.85556	3.05556
	3	Ag-GO 1.6	6.325	2.7375
	4	Ag-GO 1.6	6.97778	3.82222
	1	Ag NPs 1.6	5.81111	5.87778
	2	Ag NPs 1.6	5.85	3.7125
	3	Ag NPs 1.6	7.8375	4.8625
	4	Ag NPs 1.6	8.26	3.86
	1	GO 1.6	4.12222	1.68889
	2	GO 1.6	4.05714	1.37143
	3	GO 1.6	4.64286	1.01429
	4	GO 1.6	3.16667	0.85

## Sheet: alfalfa
Alfalfa	Rep.	treated conc.	shoot (cm)	root (cm)
	1	0	2.05	1.64
	2	0	3.23	1.17
	3	0	3.5	1.61111
	4	0	3.84	1.47
	1	Ag-GO 0.2	3.72	0.93
	2	Ag-GO 0.2	3.7	1.05
	3	Ag-GO 0.2	3.04	1.11
	4	Ag-GO 0.2	3.46	0.91
	1	Ag-GO 0.4	2.92222	1.18889
	2	Ag-GO 0.4	2.8	1.36667
	3	Ag-GO 0.4	3.04444	0.777778
	4	Ag-GO 0.4	3.91	1.23
	1	Ag-GO 0.8	2.49	0.86
	2	Ag-GO 0.8	3.16	0.96
	3	Ag-GO 0.8	3.48	0.85
	4	Ag-GO 0.8	3.73	1.03
	1	Ag-GO 1.6	2.93333	0.833333
	2	Ag-GO 1.6	2.31111	1.06667
	3	Ag-GO 1.6	2.84	0.8
	4	Ag-GO 1.6	3.27	0.77
	1	Ag NPs 1.6	3.71111	0.933333
	2	Ag NPs 1.6	4.11	0.86
	3	Ag NPs 1.6	3.66	0.92
	4	Ag NPs 1.6	3.88	0.77
	1	GO 1.6	2.525	1.075
	2	GO 1.6	1.9	0.75
	3	GO 1.6	1.75	0.75
	4	GO 1.6	1.73333	0.616667
